# Supplementary material for: High-Resolution Contact Localization and Three-Axis Force Estimation with a Sparse Strain-Node Tactile Interface Device
Source: Sensors (Basel). 2026 Feb 22;26(4):1378. doi: 10.3390/s26041378 (PMC12944207; doi:10.3390/s26041378)
Supplement: Supplementary file 1 [file sensors-26-01378-s001.zip]

Archive with 2 entries (2 files):
- Supplementary S1.mp4
- Supplementary S2.mp4
